# Supplementary material for: MMP2 rs243866 and rs2285053 Polymorphisms and Alzheimer’s Disease Risk in Slovak Caucasian Population
Source: Life (Basel). 2023 Mar 26;13(4):882. doi: 10.3390/life13040882 (PMC10143987; doi:10.3390/life13040882)
Supplement: Supplementary file 1 [file life-13-00882-s001.zip]

Archive with 1 entries (1 files):
- life-2209670-supplementary.pdf
